# Supplementary material for: Prediction of Mycobacterium tuberculosis pyrazinamidase function based on structural stability, physicochemical and geometrical descriptors
Source: PLoS One. 2020 Jul 31;15(7):e0235643. doi: 10.1371/journal.pone.0235643 (PMC7394417; doi:10.1371/journal.pone.0235643)
Supplement: S1 Dataset — In gray, mutants from the second batch. (XLSX) [file pone.0235643.s032.xlsx]

## Sheet: Dataset S1
	C_D8
Mutant	AA1	AA2	AA3	AA4	AA5	AA6	AA7	AA8	AA9	AA10	AA11	AA12	AA13	AA14	AA15	AA16	AA17	AA18	AA19	AA20	AA21	AA22	AA23	AA24	AA25	AA26	AA27	AA28	AA29	AA30	AA31	AA32	AA33	AA34	AA35	AA36	AA37	AA38	AA39	AA40	AA41	AA42	AA43	AA44	AA45	AA46	AA47	AA48	AA49
WT	22.8238	19.7854	16.2311	13.1919	9.76832	6.82299	3.85737	0	3.81866	5.41009	9.00247	9.3206	7.61378	9.99065	13.8658	15.4523	12.6485	13.7059	11.6156	12.0086	11.3602	14.26	13.637	10.1759	12.1712	14.2344	11.5058	10.2663	13.9416	14.6419	12.3763	14.3866	17.9114	16.9374	16.6447	19.8153	21.6706	20.8337	19.59	21.6496	19.1957	20.7594	17.4186	13.8877	11.0934	7.40797	5.62158	4.80318	6.32
A102V	22.8107	19.7686	16.2039	13.0635	9.67169	6.80674	3.82713	0	3.89562	5.52341	9.14095	9.39683	7.63612	9.97568	13.8363	15.5182	12.7479	13.7194	11.6637	11.9775	11.3862	14.2488	13.6536	10.2573	12.2678	14.265	11.5349	10.2588	13.9443	14.6206	12.2901	14.4303	18.0014	16.7923	16.6662	19.9287	21.7091	20.8869	19.6431	21.5533	19.1903	20.7062	17.4936	13.9712	11.1231	7.45808	5.49537	4.90903	6.28949
A171T	22.8097	19.7686	16.2037	13.0643	9.67238	6.80669	3.82777	0	3.89432	5.52127	9.13916	9.39624	7.63568	9.97606	13.8361	15.5163	12.747	13.7192	11.6637	11.9774	11.3863	14.2491	13.6535	10.2569	12.2664	14.2645	11.5347	10.2589	13.944	14.6213	12.2908	14.4292	17.9984	16.7944	16.6652	19.9268	21.7078	20.8857	19.6419	21.5541	19.1908	20.7066	17.4929	13.9699	11.1224	7.45688	5.49537	4.90737	6.30549
A46V	22.8108	19.7702	16.2062	13.069	9.68415	6.82208	3.82468	0	3.89173	5.51822	9.13532	9.39403	7.63507	9.97564	13.8357	15.5134	12.7447	13.7172	11.6629	11.9778	11.3852	14.249	13.6538	10.2555	12.2657	14.2625	11.5336	10.2592	13.9451	14.619	12.2917	14.43	17.9972	16.7942	16.6667	19.9232	21.7073	20.8837	19.6405	21.5553	19.1925	20.7064	17.4919	13.9746	11.1376	7.44096	5.49277	4.90339	6.30507
C14G	22.8136	19.769	16.2035	13.0586	9.67077	6.80434	3.82566	0	3.89266	5.52415	9.14581	9.39936	7.63814	10.0195	13.8346	15.5161	12.746	13.7192	11.6664	11.9798	11.3862	14.2481	13.6551	10.2568	12.2703	14.2636	11.535	10.2565	13.9467	14.615	12.2829	14.4332	18.006	16.7839	16.6673	19.9287	21.7118	20.8864	19.6404	21.5495	19.1902	20.7021	17.4928	13.9727	11.123	7.45823	5.49484	4.91093	6.30719
D12A	22.8131	19.7684	16.2029	13.0575	9.67015	6.80265	3.82567	0	3.89347	5.5233	9.14785	9.38065	7.65243	9.97427	13.8371	15.5281	12.7528	13.737	11.6723	11.9766	11.3876	14.2484	13.655	10.2564	12.2715	14.2631	11.5343	10.2561	13.9461	14.6136	12.2807	14.4319	18.005	16.7821	16.666	19.9274	21.7105	20.8854	19.6382	21.5482	19.1902	20.7003	17.4911	13.9715	11.1218	7.4571	5.49414	4.91101	6.30794
D12G	22.8116	19.7681	16.2021	13.059	9.67302	6.80101	3.82485	0	3.88847	5.52075	9.14702	9.30779	7.66239	9.97523	13.8372	15.5246	12.7492	13.7403	11.6746	11.9766	11.3865	14.2487	13.6535	10.2529	12.2695	14.2599	11.5311	10.2548	13.9444	14.6089	12.2786	14.4285	17.9989	16.7801	16.6644	19.9204	21.7073	20.8806	19.6333	21.5482	19.1892	20.6976	17.4868	13.9688	11.1199	7.45577	5.4965	4.90935	6.31107
D136G	22.8129	19.7677	16.2027	13.0573	9.66946	6.80313	3.82566	0	3.89396	5.52621	9.14581	9.40107	7.63815	9.97515	13.8358	15.5196	12.7495	13.7202	11.6671	11.9773	11.3879	14.2488	13.6544	10.2575	12.2713	14.263	11.5342	10.2561	13.9458	14.6141	12.2812	14.4332	18.0079	16.7834	16.6665	19.9289	21.711	20.8853	19.6398	21.5479	19.1895	20.6999	17.4924	13.973	11.1224	7.45747	5.49414	4.91237	6.30802
D49N	22.8127	19.7698	16.2039	13.0614	9.67308	6.80735	3.829	0	3.89691	5.52627	9.15011	9.40436	7.64479	9.98565	13.8471	15.5267	12.7537	13.7201	11.6699	11.9843	11.3954	14.2606	13.6705	10.2705	12.287	14.2786	11.5506	10.2722	13.9628	14.6272	12.2935	14.4467	18.0206	16.7936	16.6785	19.9372	21.7232	20.8946	19.6457	21.5558	19.1953	20.7006	17.4908	13.9738	11.1211	7.45662	5.49084	4.92564	6.26956
F58L	22.8127	19.7677	16.2029	13.0587	9.66908	6.80477	3.82574	0	3.89477	5.52509	9.14468	9.39976	7.63716	9.97476	13.8363	15.5195	12.7492	13.723	11.6661	11.9772	11.387	14.2488	13.6538	10.2565	12.2701	14.2642	11.535	10.2563	13.9459	14.6158	12.284	14.4326	18.0058	16.7871	16.6669	19.9294	21.7105	20.8861	19.6408	21.5491	19.1902	20.7022	17.4933	13.9727	11.123	7.45823	5.49484	4.91165	6.30727
F94L	22.804	19.7687	16.2035	13.0671	9.6789	6.80166	3.82558	0	3.88537	5.51402	9.13113	9.39505	7.6382	9.97703	13.8362	15.512	12.7434	13.7186	11.6651	11.9808	11.3824	14.2493	13.6517	10.2501	12.2611	14.2583	11.5274	10.2585	13.9414	14.6118	12.2863	14.4216	17.9818	16.7926	16.6615	19.9147	21.7001	20.8779	19.6305	21.5528	19.191	20.7006	17.4824	13.9615	11.1196	7.45473	5.50404	4.90244	6.31085
G24D	22.7906	19.7674	16.2057	13.0908	9.69014	6.80892	3.83226	0	3.88238	5.49877	9.10902	9.45752	7.59302	9.88653	13.7986	15.5037	12.7379	13.7214	11.6618	11.968	11.4803	14.3247	13.739	10.3803	12.2982	14.2751	11.529	10.2657	13.9333	14.6329	12.317	14.4013	17.9395	16.8272	16.6478	19.9	21.6813	20.8716	19.6264	21.5718	19.1892	20.7154	17.4752	13.9447	11.1112	7.44268	5.51014	4.87853	6.30636
G78C	22.7951	19.7749	16.2115	13.1026	9.6961	6.81717	3.83777	0	3.88884	5.4918	9.09506	9.37046	7.62926	9.98236	13.8374	15.5022	12.7316	13.7361	11.6555	11.9809	11.3824	14.2533	13.6498	10.2473	12.2376	14.2635	11.5308	10.2615	13.9283	14.6469	12.3252	14.3926	17.9335	16.8428	16.6425	19.9047	21.6844	20.8815	19.6321	21.5881	19.1933	20.7313	17.4822	13.9469	11.1187	7.44565	5.51265	4.87662	6.30093
H51R	22.8041	19.7676	16.2048	13.0719	9.68064	6.80314	3.82622	0	3.88228	5.51053	9.12654	9.39355	7.63763	9.9765	13.8362	15.5106	12.7409	13.7188	11.6652	11.9796	11.3838	14.2492	13.6512	10.2492	12.2596	14.2571	11.5284	10.2566	13.9405	14.6155	12.2912	14.4178	17.973	16.7982	16.6568	19.9109	21.6961	20.8752	19.6296	21.556	19.1887	20.7033	17.482	13.9602	11.1169	7.4525	5.50654	4.9093	6.28681
H57R	22.8096	19.7687	16.2043	13.0636	9.67322	6.80628	3.82651	0	3.89402	5.52289	9.14056	9.39683	7.63684	9.97621	13.8381	15.5162	12.7475	13.7185	11.6638	11.9784	11.3859	14.2491	13.6543	10.2576	12.269	14.2642	11.5345	10.2613	13.9466	14.6188	12.2904	14.4319	17.9998	16.7928	16.6679	19.9265	21.7091	20.8844	19.6411	21.5534	19.1922	20.7044	17.4913	13.9705	11.1231	7.45816	5.49623	4.90653	6.31524
H71Y	22.8149	19.7788	16.197	13.034	9.65523	6.77226	3.82228	0	3.86926	5.52105	9.16293	9.47582	7.69638	10.0227	13.8617	15.5363	12.7778	13.7546	11.74	12.0035	11.4138	14.2914	13.6932	10.2801	12.3202	14.2599	11.5437	10.2678	13.9495	14.5612	12.1777	14.4529	18.0175	16.7681	16.6925	19.8813	21.7264	20.7917	19.5499	21.5483	19.1656	20.6362	17.4274	13.9349	11.0765	7.40786	5.44963	4.86373	6.34992
K48T	22.8138	19.7689	16.2046	13.0603	9.67137	6.80583	3.82708	0	3.89541	5.52374	9.1399	9.39814	7.63629	9.97381	13.8354	15.5172	12.7473	13.7187	11.6658	11.9769	11.3867	14.2491	13.6547	10.2563	12.27	14.2633	11.5351	10.2562	13.9456	14.6157	12.2828	14.4318	18.0052	16.785	16.6666	19.9284	21.7109	20.8867	19.6403	21.5506	19.1913	20.7026	17.493	13.9727	11.1219	7.45519	5.50637	4.93302	6.29431
L116P	22.8061	19.7689	16.2062	13.0725	9.6797	6.80643	3.82843	0	3.88862	5.51319	9.12963	9.39369	7.63587	9.9766	13.8368	15.5118	12.7429	13.7174	11.6626	11.9796	11.3846	14.2493	13.6516	10.2528	12.2605	14.2601	11.5321	10.2596	13.9424	14.6203	12.2959	14.4228	17.9832	16.8005	16.6623	19.9158	21.7006	20.878	19.6352	21.559	19.1915	20.7071	17.4862	13.9637	11.1195	7.45466	5.49983	4.90045	6.30822
L172P	22.7966	19.7698	16.208	13.0849	9.68768	6.81076	3.8306	0	3.88425	5.50341	9.1143	9.38317	7.63196	9.97783	13.8354	15.5038	12.7359	13.7164	11.656	11.9797	11.3807	14.2481	13.6452	10.2481	12.2472	14.2577	11.5266	10.2617	13.9354	14.6275	12.3101	14.4067	17.9539	16.8147	16.6544	19.9118	21.6878	20.8786	19.6349	21.5664	19.192	20.717	17.4847	13.9554	11.1187	7.45175	5.51226	4.89287	6.30844
L4S	22.8132	19.7681	16.2005	13.0529	9.66897	6.80323	3.82636	0	3.89477	5.52509	9.14468	9.39976	7.63716	9.97476	13.8359	15.5185	12.7495	13.7197	11.6664	11.9772	11.3862	14.2481	13.655	10.2565	12.271	14.2636	11.535	10.257	13.9459	14.6159	12.2831	14.4333	18.0068	16.785	16.6655	19.9293	21.7109	20.8872	19.6426	21.5499	19.1902	20.7027	17.4925	13.9716	11.1237	7.45823	5.4947	4.91165	6.30719
M175V	22.8111	19.7686	16.2039	13.0627	9.67169	6.80674	3.82784	0	3.89562	5.52341	9.14116	9.39768	7.63612	9.97476	13.8363	15.5179	12.7479	13.7187	11.6644	11.9775	11.3862	14.2488	13.6536	10.2573	12.2678	14.265	11.5349	10.2581	13.9457	14.6206	12.2892	14.4311	18.0022	16.7923	16.6662	19.9285	21.7095	20.8871	19.6435	21.5533	19.1915	20.7056	17.4936	13.9719	11.1231	7.45808	5.49468	4.90873	6.30548
P54L	22.8084	19.7723	16.2083	13.0777	9.68161	6.81123	3.83199	0	3.89623	5.51429	9.12934	9.3958	7.63441	9.97653	13.8365	15.5151	12.7393	13.7184	11.6624	11.9777	11.3849	14.2513	13.6553	10.2524	12.2603	14.2672	11.5358	10.2591	13.9423	14.6313	12.2995	14.4216	17.9868	16.8101	16.6587	19.9209	21.7056	20.8871	19.6402	21.5664	19.1926	20.7155	17.4924	13.9664	11.1245	7.456	5.50148	4.89666	6.30713
P62L	22.8036	19.7696	16.207	13.0769	9.68258	6.80883	3.8286	0	3.88949	5.5119	9.12556	9.39095	7.6342	9.97702	13.837	15.5105	12.74	13.7169	11.6598	11.9794	11.3821	14.2493	13.6508	10.2514	12.2571	14.2614	11.5313	10.2617	13.9413	14.624	12.3003	14.4194	17.9757	16.8054	16.6613	19.9151	21.6982	20.8796	19.6359	21.5612	19.1921	20.71	17.4871	13.9634	11.1214	7.45581	5.50542	4.89856	6.30658
P62R	22.8101	19.7694	16.2033	13.0609	9.67175	6.80384	3.82629	0	3.89351	5.52295	9.14186	9.40082	7.63766	9.97542	13.8362	15.5184	12.7479	13.7204	11.669	11.9784	11.3864	14.2497	13.6548	10.2557	12.2701	14.2629	11.5348	10.2571	13.946	14.6152	12.2836	14.4313	18.0077	16.783	16.6666	19.9271	21.7113	20.8824	19.6388	21.5507	19.1903	20.7019	17.4903	13.97	11.1215	7.45703	5.49244	4.90991	6.30705
Q10P	22.6027	19.5209	15.9797	12.8015	9.43778	6.59011	3.74369	0	3.89062	5.90254	9.39943	9.61784	7.72269	9.99648	13.8618	15.6361	12.9192	13.9161	11.7841	12.0135	11.2904	14.1125	13.4597	10.1066	12.1869	14.0831	11.2877	10.1005	13.7885	14.3577	12.023	14.2585	17.7948	16.5194	16.4498	19.7248	21.456	20.6003	19.3797	21.2802	18.9563	20.5145	17.3466	13.835	11.05	7.43865	5.5852	5.24897	6.66388
R29P	22.8004	19.773	16.2097	13.0922	9.68938	6.81532	3.83506	0	3.89232	5.50177	9.11199	9.38813	7.63189	9.98082	13.8385	15.5083	12.7329	13.7187	11.6577	11.9801	11.3845	14.2545	13.6553	10.2281	12.2937	14.2416	11.5154	10.403	14.1398	14.6541	12.3163	14.4057	17.9516	16.8317	16.6482	19.9116	21.6921	20.883	19.6358	21.5795	19.1927	20.7257	17.4864	13.954	11.1198	7.44832	5.50761	4.88399	6.30205
T135P	22.8033	19.7687	16.2062	13.0747	9.68165	6.80563	3.82711	0	3.88653	5.51127	9.12707	9.39316	7.63562	9.97729	13.8371	15.5106	12.7411	13.7179	11.6616	11.9801	11.3928	14.2499	13.6498	10.2507	12.2583	14.2601	11.5301	10.2607	13.9407	14.6193	12.2971	14.4206	17.9775	16.8018	16.6612	19.9133	21.6974	20.875	19.6327	21.5603	19.1906	20.7069	17.4844	13.9619	11.1194	7.45429	5.50416	4.89973	6.30937
T142A	22.8124	19.7691	16.2031	13.0603	9.6739	6.80218	3.82488	0	3.89032	5.52157	9.14214	9.40042	7.63865	9.9758	13.8361	15.518	12.7475	13.7187	11.6684	11.978	11.3862	14.2494	13.6548	10.2548	12.2711	14.2619	11.5331	10.2562	13.947	14.6121	12.2807	14.431	18.0027	16.7826	16.6666	19.9241	21.7096	20.8827	19.6357	21.5495	19.1912	20.6989	17.4885	13.9702	11.1204	7.45619	5.49793	4.90927	6.30941
T160K	22.8078	19.7689	16.2043	13.0693	9.67701	6.80648	3.82762	0	3.89181	5.51682	9.13408	9.39702	7.63622	9.9771	13.8374	15.5148	12.744	13.7198	11.665	11.9791	11.3859	14.2506	13.654	10.2546	12.2631	14.2629	11.5336	10.2585	13.9421	14.6213	12.2926	14.4258	17.9885	16.8009	16.6614	19.918	21.7039	20.8819	19.6357	21.5582	19.19	20.7068	17.4876	13.965	11.1201	7.45402	5.49983	4.90155	6.30691
T76P	22.8033	19.7697	16.2053	13.0773	9.68324	6.80529	3.82877	0	3.88568	5.5069	9.123	9.39451	7.63668	9.97918	13.8374	15.5109	12.7391	13.72	11.6645	11.9816	11.3855	14.2525	13.6529	10.2506	12.2557	14.2591	11.5297	10.2572	13.9375	14.6227	12.2971	14.4154	17.9672	16.8073	16.6537	19.908	21.6963	20.8744	19.6278	21.5641	19.1879	20.7089	17.4799	13.9561	11.1163	7.44887	5.50582	4.89261	6.30863
V125F	22.809	19.7833	16.2083	13.0925	9.69165	6.81211	3.83247	0	3.88422	5.49707	9.10604	9.38099	7.63141	9.9804	13.8367	15.5015	12.7319	13.717	11.6554	11.9808	11.3829	14.2507	13.6449	10.2489	12.2413	14.259	11.5274	10.2627	13.9305	14.6353	12.3184	14.4003	17.9386	16.8285	16.6486	19.9055	21.6826	20.8764	19.6328	21.5755	19.191	20.7317	17.5624	13.9451	11.1149	7.44664	5.51463	4.88397	6.30714
V139A	22.8132	19.7673	16.2031	13.058	9.66976	6.80431	3.82566	0	3.89451	5.52487	9.14458	9.40003	7.63771	9.97515	13.8367	15.5189	12.749	13.7202	11.6671	11.9779	11.387	14.2488	13.655	10.2569	12.2711	14.2638	11.5352	10.2568	13.9457	14.6158	12.2826	14.4329	18.0065	16.7846	16.6669	19.9287	21.7105	20.8859	19.64	21.5491	19.1897	20.7021	17.4921	13.972	11.1222	7.4574	5.49414	4.91101	6.30712
V180F	22.7938	19.7677	16.2072	13.0833	9.68608	6.81056	3.82943	0	3.88412	5.50615	9.11628	9.3808	7.63188	9.97699	13.8343	15.5024	12.7367	13.715	11.6552	11.9794	11.3802	14.2455	13.6422	10.2494	12.2491	14.2565	11.5272	10.2627	13.9367	14.6242	12.3095	14.4083	17.9619	16.8087	16.6583	19.9121	21.6867	20.878	19.6364	21.5616	19.192	20.7142	17.4858	13.9587	11.1194	7.45522	5.51382	4.89661	6.30929
W119L	22.8101	19.7686	16.2041	13.0635	9.67169	6.80628	3.82713	0	3.89562	5.52341	9.14095	9.39768	7.63612	9.97568	13.8363	15.5182	12.7479	13.7194	11.6637	11.9775	11.3862	14.2488	13.6536	10.2573	12.2678	14.265	11.5349	10.2588	13.9443	14.6206	12.2901	14.4303	18.0014	16.7932	16.6662	19.9287	21.7086	20.8869	19.6431	21.5537	19.191	20.7056	17.4944	13.9707	11.124	7.45708	5.49468	4.90847	6.3054
Y34D	22.8127	19.768	16.2025	13.0577	9.66914	6.8031	3.82496	0	3.89371	5.52503	9.14479	9.40074	7.63789	9.97503	13.8366	15.5199	12.7493	13.7206	11.6675	11.978	11.3868	14.2484	13.655	10.2564	12.2701	14.264	11.5327	10.2533	13.9423	14.6056	12.286	14.4296	18.0047	16.8216	16.6584	19.9247	21.7051	20.8642	19.6443	21.553	19.189	20.7015	17.4916	13.9715	11.1218	7.4571	5.49428	4.91101	6.3081
Y64D	22.8118	19.7684	16.2025	13.0589	9.67228	6.80182	3.82491	0	3.88977	5.5227	9.14235	9.40087	7.63827	9.97477	13.836	15.518	12.7481	13.7166	11.6695	11.9788	11.3845	14.2494	13.6542	10.2543	12.2706	14.2612	11.5323	10.2555	13.9462	14.6112	12.2798	14.431	18.0022	16.7807	16.6658	19.9232	21.7087	20.8824	19.6349	21.5486	19.1899	20.6983	17.488	13.9696	11.1209	7.45644	5.49636	4.90927	6.30941
[truncated: 4,391 more columns]
