# Supplementary material for: Prediction of Mycobacterium tuberculosis pyrazinamidase function based on structural stability, physicochemical and geometrical descriptors
Source: PLoS One. 2020 Jul 31;15(7):e0235643. doi: 10.1371/journal.pone.0235643 (PMC7394417; doi:10.1371/journal.pone.0235643)
Supplement: S2 Dataset — In gray, mutants from the second batch. (XLSX) [file pone.0235643.s033.xlsx]

## Sheet: Dataset S2
Mutant	AA1	AA2	AA3	AA4	AA5	AA6	AA7	AA8	AA9	AA10	AA11	AA12	AA13	AA14	AA15	AA16	AA17	AA18	AA19	AA20	AA21	AA22	AA23	AA24	AA25	AA26	AA27	AA28	AA29	AA30	AA31	AA32	AA33	AA34	AA35	AA36	AA37	AA38	AA39	AA40	AA41	AA42	AA43	AA44	AA45	AA46	AA47	AA48	AA49
WT	0	0	0	0	0	0	0	0	0	0	0	0	0	0	0	0	0	0	0	0	0	0	0	0	0	0	0	0	0	0	0	0	0	0	0	0	0	0	0	0	0	0	0	0	0	0	0	0	0
A102V	-35591	31594	-41887	-61042	-34894	-92807	-58063	-32185	13346	-60193	-77.2	104375	40721	-5195	-40901	-63.31	16083	-21.17	51.99	24534	0.783	-29793	-40429	-59796	29721	-8264	41272	1568	47298	-21759	-29396	-86809	11489	41359	-13607	-5292	193466	-78512	-3654	-127897	4261	36085	-48381	-39897	46166	-6269	-67828	-111362	-22623
A171T	-37795	34813	-41313	-58472	-33273	-90398	-42462	-27625	15405	-57426	-75517	104305	45645	-3372	-40389	-64.23	16072	-25.12	52525	24453	13985	-29087	-39379	-58595	27522	-1096	43121	-4604	46522	-9966	-28719	-84831	11373	44262	-12911	-5606	188467	-77225	-6.46	-123608	1744	36926	-48728	-29.13	35102	-6658	-57603	-106422	48508
A46V	-38421	34677	-44047	-62563	-72.47	-84862	-36496	-24762	19856	-56049	-76455	104555	43003	-3306	-42127	-64055	16053	-18017	54416	21891	3568	-15239	-39702	-58503	27384	-8902	43106	6097	48508	-7714	-28439	-83014	9385	47504	-12.11	-5648	185898	-70467	-10967	-122791	-4343	43574	-48961	-49527	32644	-111.69	-57568	-126268	53.21
C14G	4.88	25986	-45932	-64234	-35458	-95528	-43631	-31632	23231	-59492	-85886	105508	42484	69604	-42188	-63011	15484	-19083	53186	10964	2615	-21.08	-40138	-45161	33856	-2822	46237	-4.24	49143	-7825	-26327	-91377	19724	37664	-12.53	-1928	199.08	-74943	-13323	-133019	-4432	31.14	-49526	-48536	52597	3506	-45.8	-133495	54763
D12A	-47193	30949	-45814	-57047	-27305	-82027	-40689	-12359	33557	-4721	-66.69	543.76	103026	32.77	-24049	-66177	27505	28942	122563	43122	25319	-11359	-38493	-53855	42695	4042	52643	12441	57352	-8977	-17258	-85988	25336	51314	-3227	-11.53	199867	-78915	-8.9	-128371	7568	35479	-45179	-46174	59.56	10758	-37135	-97351	89048
D12G	-31406	29.7	-46373	-55705	-28.32	-82388	-45319	-16326	58352	-3581	-57617	571593	98.35	32.9	-24854	-65173	25008	24196	118201	40204	21069	-26467	-37907	-53408	35477	-0.917	51909	9074	57351	-5381	-17997	-81151	24669	52168	-0.816	-7243	197194	-70273	-4268	-125411	3629	40652	-43038	-41503	54373	5465	-27.34	-115003	90181
D136G	-44839	23232	-36676	-49794	-21085	-82985	-25474	6063	36964	-36225	-73612	120726	65166	4938	-39161	-67188	15915	-10877	68438	23623	54684	-5603	-31781	-44563	41654	20911	57669	11658	33.32	-16195	-11.06	-91385	18174	42.68	-10622	10679	211005	-69481	2198	-134349	17359	34201	-43844	-52647	53529	16268	-27309	-99967	67594
D49N	-38328	35759	-40805	-33951	10591	-36221	38924	108874	86432	8924	-67911	133229	139653	17367	-29941	-59863	21.47	-2201	107637	29238	39037	-15642	-38203	-52991	37412	5902	75141	37.38	66341	-6809	44477	1765	31481	72313	20978	-9726	201.28	-79727	-10864	-129378	18307	38653	-38893	-32153	85.56	29592	60444	-30718	547915
F58L	-38374	33126	-47625	-64104	-35.99	-94724	-64517	-31158	8316	-59486	-82538	106394	43698	-2099	-39.94	-62088	15816	-19398	54884	21271	4121	-30606	-42057	-62599	28167	-2614	40589	-6189	46605	-8483	-27838	-91716	17837	41559	-11878	-1438	197.64	-60568	-12035	-129.82	3.01	32062	-50033	-51482	51059	2569	-58.3	-142918	50154
F94L	-36009	39766	-40185	-54391	-29248	-87151	-40435	-25613	40507	-56215	-77616	101.91	39217	-4539	-47206	-63029	14728	-17275	52249	21379	3184	-27318	-39547	-58.53	31904	-8892	42994	-9265	50092	-9647	-31597	-75184	15749	40.08	-7989	0.411	175.84	-66508	-2981	-118319	3501	63439	-42184	-38453	37711	-12082	-44842	-106991	48898
G24D	-16052	42692	-30846	-54.89	-28911	-95869	-66.9	-58879	-66.75	-81891	-80432	-13455	-72072	-152.35	-114853	-78257	-1752	-29397	-27724	-51904	-246096	-128828	-51918	-745049	-32713	-39.81	-66293	-49.93	1198	-42699	-85629	-85521	-1722	10008	-22.5	2943	93904	-64386	-22938	-84743	-10456	103406	-42.28	-41617	41753	-9802	-43102	-117323	-26059
G78C	35759	49706	-15.03	-37602	-10099	-53291	-14082	-3527	12787	-45706	-25222	47201	42677	-16924	-63411	-64317	1678	-47361	25469	18.02	18268	-22492	-32826	-44508	40396	-23509	47296	1435	25922	-12812	-44087	-79922	3478	10.94	-11974	1978	80974	-62704	-19798	-73334	-4223	104.16	-43887	-31819	45.95	-6463	-19961	-72072	-28941
H51R	-29404	42275	-35238	-43597	-12112	-63.23	-10839	31727	43641	-4.63	-58642	123295	115516	4287	-44415	-62514	19669	-13507	102111	34084	35978	-4317	-36198	-54.26	31106	-10211	48773	-17337	23569	-11393	-24742	-69557	20379	30397	-3812	8705	167138	-60737	-7646	-109093	4432	72723	-35866	-27414	51243	20665	6696	-52481	198343
H57R	-28008	39413	-39439	-50464	-20491	-77074	-8925	20093	49013	-25475	-67716	125649	112151	7991	-33892	-60987	20578	-10497	114154	34712	33688	-9.69	-36765	-53538	32232	2559	53333	10379	54622	-6294	-16781	-81382	11702	53643	-6386	7316	193548	-63971	-4531	-123.39	4458	42601	-42465	-25423	48643	7728	-25912	-93795	122471
H71Y	22034	4651	-66525	-65705	-52124	-76341	-55525	-11823	64393	-66968	-113.21	82769	28251	10999	-31142	-64485	14.99	-29855	26004	2845	-3403	-52112	-58833	-60556	23889	18667	41133	4.92	23798	-24884	10549	-29599	15975	-57268	13221	-46.15	130033	-56269	-45287	-172741	-1865	31982	-14353	-47.28	93006	-3535	-2.95	-132772	162864
K48T	-17782	19099	-50897	-76871	-53.43	-122149	-70273	-50261	-27197	-121202	-109377	91046	22443	-11387	-45431	-65239	12546	-29074	44788	15805	7783	-35449	-43949	-66715	27305	-9256	29.23	-17126	37.51	-21305	-43548	-97758	15506	40847	-22.74	-14353	192897	-83211	-12222	-135013	-11.1	28422	-56727	-60351	39709	-16793	-52104	-689.35	29508
L116P	-40.28	39514	-38532	-53762	-33446	-87814	-58756	-20.28	23796	-55103	-69365	101973	39396	-10133	-53301	-65652	14.96	-15788	49721	22646	6346	-21747	-39027	-59747	17025	-9853	33737	-24372	13738	-15749	-36291	-73929	6.07	25457	-13526	2602	167461	-67283	-8685	-115778	-1678	63308	-42541	-35072	46964	4706	-43559	-92013	49179
L172P	-36652	51548	-25057	-43679	-3465	-64896	-12769	-6973	16.85	-54492	-55643	91799	43741	-14589	-50858	-63993	15.99	-23832	46436	21721	7808	-21.23	-34.93	-52975	33149	-17112	43214	-11386	23152	-15968	-39231	-64752	18913	24853	-13601	13817	111087	-50318	-12993	-96497	-4442	92595	-38933	-31894	34199	7703	-19805	-75223	11164
L4S	-9707	36983	-36289	222652	-9161	-118309	-23234	-25.27	8703	-58915	-83215	106006	43888	-1947	-38393	-62241	15858	-20678	54006	19572	13705	-19303	-42115	-62121	33.11	-0.142	38055	2264	46.79	-9081	-40974	-94124	17659	43.27	-35112	-11951	196771	-73864	-13525	-131366	22587	34435	-43926	-31796	55.57	3159	-44653	-128588	56429
M175V	-52229	30.88	-42374	-60159	-34212	-92474	-57418	-25352	12723	-60361	-78431	104591	44562	-4706	-41106	-63305	15935	-22879	53885	24435	14115	-30776	-40399	-60006	29216	0.203	41.77	-6261	48867	-19269	-28548	-87673	13634	51968	-12.43	-9874	192.4	-66039	-6822	-128606	1263	35781	-49.8	-42668	50351	-2424	-61722	-122461	50888
P54L	-1161	40.08	-43278	-53034	-36842	-89761	-64004	-36051	11158	-66286	-73409	102.92	19502	-5931	-55426	-68935	8767	-24117	42989	10003	7033	-29206	-41757	-65183	19674	-18.44	27465	-20196	17125	-14527	-35946	-81285	14418	40947	-11393	-2081	160095	-73267	-6126	-112153	3256	64095	-47847	-32.92	38.37	-0.708	-40.17	-152281	-0.355
P62L	-16.2	50645	-34.36	-48.06	-3.51	-73436	-15175	-20568	13856	-54856	-65724	99047	35836	-12223	-52994	-64646	14657	-22571	45929	19514	3929	-23445	-38.03	-58191	23441	-12.28	38525	-19033	16805	-20019	-35.6	-71597	5262	34953	-11616	8986	149872	-67002	-8055	-109.92	1235	72041	-40859	-23461	53191	9393	-19864	-91927	39004
P62R	-44187	36671	-43367	-55.87	-29574	-88904	-38558	-21132	31087	-50116	-74962	118346	62175	6811	-32572	-58.45	21191	16454	102435	30184	25186	-11989	-39374	-58773	31076	-6714	47933	7132	53892	-14898	-22.05	-85013	10779	48238	-8386	-9938	196529	-72085	-11916	-125529	7434	38663	-45.41	-34144	56429	2402	-57852	-141059	68404
Q10P	-43094	27857	-46242	-50556	-25191	-76594	-105564	54.28	22555	11.96	-101208	119116	65027	-7145	-40665	-63555	16201	-15706	58909	13.67	6471	-31515	-42591	-67722	31051	-3114	42379	19553	56436	-5935	18981	-5773	20.42	57727	8338	-11021	199214	-76468	-2884	-128982	7734	34674	-45.51	-39715	69431	13339	2649	-83.81	84215
R29P	-31482	38565	-26824	-39256	-10342	-49.81	-27391	-4467	20456	-53425	-53393	88142	42004	-26319	-77148	-70758	11987	-30371	38182	16216	7871	-14265	-28174	-34496	-48883	-26399	22363	-12.1	-188251	11304	-0.377	33142	2939	34508	3157	4369	93483	-53062	-13398	-94738	-7474	99694	-45586	-34484	38223	2507	-33885	-114756	0.312
T135P	-37665	47318	-35746	-44384	-3159	-72959	-21674	-20.61	23298	-54903	-68241	100.07	28622	-13216	-54353	-66.02	14504	-20168	42.06	25179	-31459	-13305	-38595	-60472	25645	-11672	40987	-20123	19041	-17673	-32067	-72355	3544	30226	-10818	8519	157184	-61474	-10075	-112131	2089	74208	-39.25	-37317	50769	11615	-19951	-103001	44147
T142A	-6.91	25.07	-48092	-60994	-28717	-90834	-49191	-29694	35285	-57.73	-82412	106261	41659	-0.835	-39016	-63454	16476	-14407	54689	24027	2299	-20462	-41956	-61768	34.06	-4391	40004	-3919	47437	-3813	-27812	-86678	21672	45933	-6914	-9036	194963	-72752	-9.26	-130689	5565	37975	-46681	-45423	51593	0.335	-32493	-147885	58418
T160K	-24.95	46364	-33268	-40513	-18899	-72881	-15322	-15851	39348	-44.61	-65089	109254	56423	0.73	-40985	-63.73	17364	-18414	60244	24802	22904	-13.03	-29002	-48149	39.54	7546	78875	1622	59234	-18917	-9519	-72478	18.42	43367	-2458	3343	179.84	-68891	10296	-113156	5906	57947	-41.01	-29669	36229	9641	-42005	-121646	50303
T76P	-14388	45991	-36382	-47858	-10291	-72492	-28022	-20491	13145	-59102	-61868	100.07	35984	-10773	-54.4	-65904	16885	-20624	46662	28.53	0.988	-10765	-38672	-57194	22818	-12.64	37169	-18894	18188	-32.72	-37612	-75508	11968	21.53	-9.14	4442	143921	-63188	-10337	-107977	-4401	84162	-41.04	-54.32	54957	-2798	-22.27	-75974	29058
V125F	20343	48965	-38.2	-38277	-9884	-61577	-7759	-4908	9945	-51789	-45279	87678	45692	-18836	-57218	-65519	17263	-24948	41.61	32781	18.43	-21191	-33643	-49817	31202	-24202	43306	-8424	23018	-29231	-42862	-74433	12825	25487	-13489	4065	97309	-62.49	-16437	-85055	-22.96	-17486	-81965	-43001	34665	0.596	-20.03	-66.62	-12428
V139A	4.73	28.59	-45237	-60428	-35795	-95503	-46928	-32.97	21246	-59.87	-82833	105864	43622	-1603	-38003	-62412	15873	-20605	54.66	20073	13926	-18922	-42255	-61856	33259	0.527	40385	4274	47736	-8321	-26908	-91275	19168	49616	-11.59	-11.77	197036	-74006	-9266	-132294	4879	30976	-50194	-49224	51574	3153	-60518	-132708	54239
V180F	-20574	44959	-29235	-41411	-28429	-63941	-59019	-10281	14264	-54235	-56599	91372	39391	-13501	-51398	-63991	16052	-24576	43501	18513	15996	-19482	-33582	-51231	33168	-8517	54002	22022	29255	-10953	11683	46327	18682	51994	5668	13624	116785	-58648	-6711	-97206	1332	86335	-38636	-27392	36278	0.794	-41193	-106333	20537
W119L	-44465	32085	-43881	-57867	-28.07	-85.56	-33.51	-16919	17426	-55322	-76058	105627	46633	-3.7	-41.61	-63682	16.2	-20844	53.86	24957	6293	-29799	-40171	-59118	29649	-0.427	43839	-5555	47.92	-21309	-27299	-86137	13574	45499	-12275	-9031	190418	-73282	-14809	-127455	5602	35114	-52115	-20883	68488	5039	-40488	-109451	52058
Y34D	-12023	12666	-56636	-78882	-41689	-97692	-50041	-37784	13.54	-61661	-87471	105864	39043	-1236	-43987	-64928	13453	-24853	53127	17.37	12056	-27648	-47142	-67792	23561	-2655	28718	2152	34347	-47288	-28138	-31707	-46846	-174412	-41.83	-25469	173538	-59981	-24493	-135617	-19029	22727	-57373	-56718	53.43	2.57	-48543	-135235	49752
Y64D	-11617	20421	-48385	-66157	-42.75	-102746	-69593	-40937	26328	-69653	-90725	94.22	15266	-8.73	-48394	-67673	10.98	-41743	-6272	14654	-17768	-32.66	-45275	-66145	29643	-7285	32.81	-2713	42981	-6325	-33133	-89447	19563	41691	-10879	-10449	193741	-80612	-4975	-130.13	-2493	33376	-49562	-49295	59309	-4282	-49176	-161056	46162
[truncated: 136 more columns]
