# Supplementary material for: Prediction of Mycobacterium tuberculosis pyrazinamidase function based on structural stability, physicochemical and geometrical descriptors
Source: PLoS One. 2020 Jul 31;15(7):e0235643. doi: 10.1371/journal.pone.0235643 (PMC7394417; doi:10.1371/journal.pone.0235643)
Supplement: S3 Dataset — In gray, mutants from the second batch. (XLSX) [file pone.0235643.s034.xlsx]

## Sheet: Dataset S3
Mutant	AA1	AA2	AA3	AA4	AA5	AA6	AA7	AA8	AA9	AA10	AA11	AA12	AA13	AA14	AA15	AA16	AA17	AA18	AA19	AA20	AA21	AA22	AA23	AA24	AA25	AA26	AA27	AA28	AA29	AA30	AA31	AA32	AA33	AA34	AA35	AA36	AA37	AA38	AA39	AA40	AA41	AA42	AA43	AA44	AA45	AA46	AA47	AA48	AA49
WT	0.209180	0.160521	0.125505	0.089982	0.075068	0.059610	0.040666	0.109887	0.376398	0.123656	0.130119	0.065349	0.044071	0.017026	0.032968	0.106817	0.109529	0.167977	0.031065	0.044190	0.016757	0.044516	0.075574	0.039713	0.061258	0.165393	0.049590	0.046551	0.083945	0.077101	0.233327	0.052803	0.128485	0.072765	0.060712	0.072988	0.078189	0.038999	0.028387	0.134267	0.098137	0.151745	0.132703	0.052625	0.146395	0.154834	0.090483	0.095757	0.069695
A102V	0.215796	0.166907	0.137180	0.071607	0.079003	0.027235	0.039471	0.036378	0.298928	0.135128	0.143969	0.071925	0.057978	0.015477	0.068969	0.134817	0.128826	0.179907	0.076957	0.053798	0.054701	0.076518	0.073621	0.058274	0.064692	0.120752	0.056803	0.047026	0.078400	0.079572	0.138217	0.059241	0.114962	0.061120	0.041130	0.060302	0.059257	0.019000	0.037516	0.140518	0.100667	0.170910	0.140292	0.067760	0.299997	0.171447	0.139910	0.200546	0.141770
A171T	0.215406	0.163933	0.134328	0.072598	0.081030	0.031996	0.044740	0.035671	0.297318	0.131906	0.141355	0.079370	0.056316	0.031289	0.058182	0.153213	0.143906	0.191484	0.077203	0.066087	0.051020	0.063008	0.060743	0.047963	0.049930	0.110614	0.047029	0.037043	0.068109	0.076112	0.134299	0.054345	0.119375	0.066994	0.047185	0.065877	0.069883	0.030637	0.035095	0.139130	0.094803	0.164140	0.132431	0.073734	0.301336	0.155497	0.136888	0.192705	0.134627
A46V	0.215191	0.167204	0.137256	0.071867	0.079387	0.027249	0.039790	0.040960	0.307861	0.136263	0.145367	0.071768	0.059259	0.014639	0.065613	0.133557	0.127679	0.179590	0.074729	0.053910	0.054046	0.075080	0.072830	0.057695	0.063839	0.124584	0.056355	0.047513	0.078582	0.080817	0.146607	0.059220	0.121604	0.062313	0.042096	0.061539	0.061704	0.021071	0.034724	0.139044	0.101646	0.171449	0.142172	0.064960	0.294543	0.173128	0.139915	0.197908	0.138959
C14G	0.216520	0.166106	0.148035	0.084343	0.100387	0.061726	0.069768	0.029797	0.216539	0.126890	0.146116	0.098454	0.088490	0.028266	0.088896	0.163296	0.147264	0.194667	0.130786	0.074429	0.076560	0.093735	0.084065	0.065961	0.079038	0.103301	0.064235	0.051372	0.079446	0.078439	0.076962	0.062472	0.082907	0.054881	0.027495	0.062111	0.062514	0.023442	0.029263	0.131305	0.095737	0.177412	0.140431	0.071598	0.295418	0.148449	0.128399	0.204656	0.142153
D12A	0.218506	0.169970	0.138987	0.073027	0.074671	0.024877	0.036199	0.028893	0.279620	0.111579	0.112385	0.050051	0.052822	0.007045	0.076091	0.122683	0.114741	0.164599	0.057518	0.050563	0.057461	0.079686	0.079243	0.067539	0.072688	0.131249	0.059585	0.058069	0.081382	0.086921	0.158213	0.064331	0.151452	0.069875	0.048077	0.063149	0.062245	0.017145	0.051359	0.151696	0.112376	0.173995	0.144531	0.053767	0.256292	0.196004	0.129294	0.180727	0.127519
D12G	0.218560	0.169289	0.138896	0.071787	0.073247	0.030871	0.035095	0.006963	0.189038	0.084172	0.075147	0.037917	0.047491	0.007886	0.093453	0.128649	0.116876	0.154332	0.073536	0.050793	0.067924	0.092865	0.087656	0.079520	0.083929	0.114132	0.062527	0.063893	0.084254	0.084311	0.139540	0.070234	0.124483	0.058492	0.030424	0.052706	0.047269	0.008771	0.049625	0.149389	0.105933	0.176414	0.138736	0.064093	0.284564	0.183352	0.133230	0.201393	0.139292
D136G	0.215771	0.165990	0.133956	0.072167	0.077309	0.027632	0.036636	0.020568	0.266091	0.121384	0.132469	0.070302	0.047959	0.019070	0.073271	0.137580	0.131336	0.181917	0.081573	0.052623	0.054428	0.076601	0.071346	0.055325	0.062566	0.111525	0.056593	0.044717	0.075458	0.080424	0.118833	0.055627	0.110952	0.055619	0.033109	0.056259	0.056435	0.016912	0.034917	0.137978	0.096267	0.167110	0.135075	0.079262	0.313422	0.150812	0.140599	0.206958	0.146046
D49N	0.215738	0.167200	0.136878	0.071539	0.078922	0.026532	0.038255	0.033427	0.293038	0.133219	0.141602	0.071056	0.056470	0.015730	0.071458	0.133502	0.128055	0.178280	0.078688	0.054035	0.055804	0.077665	0.073729	0.059208	0.065496	0.120201	0.057852	0.047553	0.078940	0.080224	0.134756	0.059457	0.114540	0.059553	0.038912	0.058679	0.058068	0.017241	0.037002	0.139311	0.100523	0.171467	0.142301	0.070840	0.308471	0.166133	0.142208	0.204357	0.143130
F58L	0.220769	0.173237	0.135003	0.079747	0.070350	0.033191	0.029454	0.064778	0.305793	0.110555	0.084976	0.057895	0.039028	0.008187	0.059125	0.099777	0.101682	0.156843	0.026343	0.039707	0.038255	0.072722	0.081190	0.061801	0.072477	0.130016	0.060924	0.054935	0.082716	0.087227	0.126385	0.059280	0.151271	0.072191	0.060430	0.065040	0.055502	0.011055	0.059482	0.156033	0.112631	0.167038	0.140149	0.059723	0.217996	0.134758	0.105062	0.134662	0.103412
F94L	0.214414	0.165523	0.130639	0.079264	0.074194	0.039124	0.037277	0.045601	0.310064	0.121040	0.121397	0.066032	0.040966	0.014899	0.052198	0.124032	0.120877	0.176404	0.051131	0.044857	0.039952	0.068364	0.072742	0.055203	0.063184	0.123840	0.055955	0.051721	0.078265	0.079432	0.153442	0.061202	0.128529	0.074354	0.053313	0.067236	0.062751	0.022754	0.036198	0.139945	0.096145	0.158514	0.129578	0.063899	0.252633	0.144806	0.122332	0.166906	0.120162
G24D	0.215376	0.165380	0.132828	0.078726	0.074794	0.036557	0.038051	0.058790	0.307115	0.122246	0.132029	0.069777	0.042314	0.014211	0.043771	0.130294	0.127983	0.184856	0.054790	0.047215	0.039067	0.064674	0.075933	0.054183	0.064436	0.143807	0.057544	0.050981	0.082838	0.082758	0.178728	0.059376	0.140205	0.072549	0.052423	0.067978	0.065130	0.022613	0.040620	0.143204	0.103803	0.167989	0.141858	0.055134	0.245485	0.163188	0.122633	0.163560	0.117661
G78C	0.218539	0.165653	0.141544	0.073420	0.088643	0.073914	0.035263	0.077348	0.051438	0.011016	0.039865	0.098923	0.032237	0.013822	0.124552	0.138887	0.139921	0.187200	0.107821	0.059612	0.080373	0.102450	0.091500	0.083111	0.089381	0.103942	0.059475	0.067830	0.080941	0.076629	0.131942	0.079621	0.099148	0.054087	0.025235	0.056025	0.054750	0.015120	0.035052	0.142094	0.097000	0.167432	0.117748	0.058460	0.199231	0.091793	0.084644	0.147747	0.110503
H51R	0.216834	0.169350	0.135633	0.075468	0.073298	0.027885	0.034120	0.053335	0.315699	0.127627	0.131869	0.062550	0.051161	0.005986	0.059444	0.115160	0.112696	0.169577	0.053516	0.042833	0.045381	0.073725	0.078144	0.060144	0.068129	0.142940	0.058564	0.053693	0.083328	0.083933	0.180586	0.059794	0.136867	0.065900	0.046952	0.060366	0.054406	0.015381	0.047032	0.148425	0.106901	0.166868	0.140965	0.059965	0.261286	0.165509	0.129465	0.174560	0.122359
H57R	0.218579	0.169915	0.137260	0.073179	0.076050	0.027196	0.038226	0.049505	0.344336	0.141455	0.146691	0.065910	0.059296	0.008920	0.063106	0.123989	0.120399	0.174486	0.064787	0.048701	0.050654	0.074900	0.076087	0.059959	0.067358	0.131100	0.057398	0.051062	0.080770	0.083681	0.158110	0.059513	0.128827	0.065548	0.046043	0.062368	0.059961	0.018472	0.039300	0.144224	0.105815	0.169489	0.139766	0.062955	0.282718	0.180282	0.138938	0.190867	0.137599
H71Y	0.213460	0.165616	0.132607	0.074224	0.074822	0.029965	0.036376	0.022343	0.253980	0.109210	0.088297	0.061620	0.038210	0.015139	0.071144	0.114264	0.113834	0.164448	0.060289	0.043190	0.046736	0.076567	0.078209	0.063365	0.069418	0.100945	0.056137	0.048866	0.078087	0.080814	0.096964	0.057769	0.098196	0.057702	0.044339	0.054067	0.042799	0.001381	0.046610	0.140111	0.094257	0.158107	0.133554	0.084832	0.285167	0.125958	0.130784	0.194904	0.138665
K48T	0.216975	0.161954	0.141118	0.104605	0.113369	0.073122	0.059969	0.051061	0.092179	0.070308	0.140918	0.079382	0.074269	0.016521	0.045389	0.125792	0.114652	0.176524	0.092815	0.048827	0.011959	0.064066	0.090523	0.063049	0.087494	0.185412	0.107570	0.103215	0.122527	0.074732	0.140344	0.071710	0.084161	0.088985	0.069386	0.076751	0.061979	0.020082	0.052243	0.146814	0.090910	0.142362	0.113569	0.067047	0.088155	0.028337	0.021104	0.024085	0.043665
L116P	0.213322	0.165474	0.129508	0.080553	0.072483	0.041874	0.035873	0.065041	0.342299	0.129504	0.122214	0.063488	0.044361	0.010848	0.047403	0.112089	0.111455	0.170298	0.040613	0.039773	0.036317	0.068545	0.074650	0.057500	0.065586	0.118721	0.058597	0.060700	0.078959	0.077750	0.155477	0.063392	0.120572	0.074427	0.055079	0.070610	0.068993	0.032209	0.032255	0.130191	0.094892	0.155838	0.134416	0.055576	0.222032	0.147851	0.114181	0.149871	0.108908
L172P	0.215868	0.167868	0.135466	0.076216	0.076598	0.031247	0.039118	0.049660	0.321185	0.131487	0.141582	0.069160	0.053398	0.016328	0.053221	0.129779	0.124524	0.179934	0.065128	0.050133	0.046457	0.069695	0.069964	0.053475	0.060211	0.134812	0.052681	0.048183	0.076831	0.079506	0.181912	0.055316	0.134548	0.065509	0.042964	0.059604	0.057606	0.017201	0.043291	0.145338	0.105165	0.166395	0.136705	0.062706	0.272697	0.167300	0.131071	0.177188	0.125968
L4S	0.217192	0.165595	0.131363	0.080962	0.075989	0.033557	0.035637	0.032770	0.264518	0.112499	0.114012	0.067499	0.037824	0.023312	0.060916	0.129663	0.126825	0.178945	0.061249	0.047576	0.039150	0.068237	0.072724	0.051365	0.061498	0.115379	0.060282	0.055026	0.078521	0.082313	0.082337	0.057469	0.105023	0.073075	0.067593	0.072127	0.060525	0.024902	0.029589	0.143986	0.094740	0.162822	0.128670	0.076875	0.274193	0.119318	0.121289	0.178878	0.129077
M175V	0.215159	0.166701	0.136953	0.070901	0.078318	0.026533	0.038206	0.034507	0.299691	0.135980	0.146250	0.073236	0.057359	0.017180	0.070101	0.137844	0.131413	0.182067	0.080975	0.056515	0.056302	0.076230	0.072935	0.057867	0.063311	0.122310	0.058161	0.046871	0.079529	0.080894	0.140091	0.059490	0.117200	0.061660	0.040453	0.061020	0.061655	0.021343	0.035994	0.138916	0.099544	0.170897	0.140834	0.068336	0.300463	0.167078	0.140418	0.200862	0.141428
P54L	0.176256	0.128475	0.118920	0.065593	0.092511	0.052577	0.073820	0.065716	0.051060	0.063854	0.097894	0.115419	0.053643	0.078183	0.074076	0.202155	0.183575	0.214430	0.087975	0.101045	0.058215	0.047690	0.034948	0.019701	0.018434	0.072551	0.060989	0.055198	0.060278	0.064855	0.040135	0.045571	0.087199	0.076344	0.038122	0.086796	0.122135	0.089847	0.046701	0.086449	0.060373	0.145906	0.142500	0.060677	0.278768	0.190626	0.151482	0.203233	0.118782
P62L	0.221749	0.172780	0.133061	0.076278	0.068006	0.036390	0.025790	0.052574	0.366119	0.140051	0.136028	0.052827	0.045457	0.005728	0.066510	0.103910	0.104281	0.165353	0.051651	0.030354	0.045885	0.080968	0.085242	0.068548	0.077277	0.133663	0.064673	0.064146	0.086593	0.082133	0.177868	0.064172	0.114667	0.065171	0.044919	0.059212	0.046756	0.020708	0.049294	0.150903	0.102030	0.159277	0.120113	0.073897	0.261047	0.107158	0.106989	0.164091	0.125481
P62R	0.207278	0.159869	0.134516	0.071328	0.083769	0.032541	0.047002	0.040567	0.315890	0.147111	0.168323	0.079920	0.065328	0.028014	0.060225	0.151538	0.141165	0.187892	0.090493	0.064925	0.056228	0.066041	0.059264	0.047163	0.049307	0.112852	0.048289	0.035798	0.068183	0.072280	0.148069	0.053006	0.104229	0.057329	0.034959	0.058293	0.064809	0.027978	0.025973	0.130520	0.094416	0.167423	0.140310	0.074431	0.318790	0.167674	0.143824	0.211090	0.145839
Q10P	0.214017	0.164194	0.144849	0.072104	0.086064	0.035288	0.053252	0.032593	0.304384	0.129626	0.139387	0.071855	0.070708	0.010051	0.073615	0.134652	0.130773	0.183788	0.082719	0.059861	0.072470	0.084170	0.078036	0.073327	0.074416	0.115072	0.057527	0.075311	0.076946	0.080300	0.179293	0.072173	0.131937	0.066448	0.034644	0.061259	0.076229	0.035221	0.029555	0.135853	0.100933	0.159266	0.128390	0.067698	0.298573	0.195821	0.141904	0.194650	0.135125
R29P	0.215002	0.161982	0.136172	0.076190	0.092858	0.069380	0.038064	0.071109	0.034289	0.019776	0.049065	0.104850	0.035861	0.022086	0.114291	0.148937	0.143753	0.190689	0.120444	0.058081	0.069020	0.099070	0.088983	0.070210	0.081912	0.099815	0.060775	0.050931	0.079123	0.073927	0.094216	0.073274	0.075273	0.054813	0.035592	0.061018	0.055209	0.016034	0.032066	0.129852	0.090027	0.160846	0.115336	0.071540	0.213378	0.056718	0.083753	0.153345	0.114169
T135P	0.214900	0.167435	0.135785	0.074225	0.075410	0.029823	0.038253	0.055997	0.327944	0.137672	0.143954	0.068776	0.054847	0.013130	0.056324	0.128486	0.122854	0.178645	0.066658	0.050530	0.047908	0.073123	0.074858	0.057388	0.064261	0.142941	0.058635	0.049148	0.084479	0.081149	0.185202	0.061428	0.125000	0.065664	0.044788	0.062604	0.059024	0.017810	0.039353	0.141429	0.101225	0.167790	0.140064	0.059596	0.260308	0.160218	0.127838	0.177107	0.127091
T142A	0.215205	0.165931	0.135345	0.069663	0.070518	0.025856	0.040353	0.035543	0.296424	0.133763	0.143407	0.072499	0.057519	0.017021	0.067735	0.135937	0.130077	0.180693	0.077390	0.054503	0.053553	0.075134	0.072331	0.056681	0.062641	0.118895	0.057074	0.046317	0.077642	0.079684	0.135413	0.058468	0.114860	0.060996	0.040313	0.060452	0.060585	0.021174	0.033177	0.137332	0.098154	0.170550	0.140336	0.068078	0.301892	0.168432	0.141897	0.203589	0.142804
T160K	0.214900	0.172298	0.147880	0.071383	0.088518	0.042253	0.057025	0.059495	0.300514	0.120387	0.138422	0.079695	0.081710	0.017893	0.049842	0.121329	0.118052	0.174847	0.051832	0.047949	0.042362	0.071585	0.074652	0.059050	0.064476	0.136463	0.058796	0.065345	0.079310	0.093300	0.194960	0.058885	0.165708	0.074729	0.045540	0.066422	0.076404	0.032362	0.033771	0.136207	0.129267	0.172740	0.139063	0.052100	0.272714	0.218682	0.138429	0.183666	0.123255
T76P	0.214829	0.165107	0.129592	0.080925	0.073340	0.035680	0.036431	0.047963	0.290691	0.100673	0.099167	0.063064	0.040200	0.013261	0.049036	0.118211	0.115657	0.171017	0.034472	0.043150	0.034468	0.064511	0.075221	0.055011	0.064198	0.138924	0.058734	0.062771	0.078652	0.083334	0.177807	0.060155	0.158252	0.081589	0.061875	0.073376	0.070329	0.024746	0.048436	0.149290	0.100550	0.149667	0.122819	0.057136	0.221224	0.157933	0.110810	0.138916	0.101959
V125F	0.216154	0.162349	0.137488	0.075959	0.093800	0.072433	0.038706	0.074991	0.047271	0.016793	0.047528	0.105565	0.037254	0.019800	0.116685	0.149758	0.146131	0.193260	0.119535	0.059002	0.072622	0.098112	0.085417	0.069918	0.079870	0.098894	0.060412	0.051698	0.078162	0.074312	0.110412	0.070380	0.077543	0.054658	0.033862	0.062718	0.054511	0.017065	0.029866	0.126136	0.090419	0.162939	0.113759	0.072769	0.232085	0.071447	0.091612	0.162057	0.118599
V139A	0.215854	0.166379	0.136095	0.071678	0.078597	0.027236	0.038712	0.032329	0.295317	0.133146	0.142043	0.071542	0.056169	0.015382	0.070712	0.135071	0.128836	0.180202	0.078516	0.055226	0.056113	0.076940	0.073878	0.059445	0.065255	0.119399	0.056269	0.048043	0.078648	0.079026	0.139025	0.061584	0.117390	0.062036	0.040028	0.060093	0.060513	0.019336	0.036763	0.139631	0.099879	0.169774	0.138318	0.070385	0.301820	0.166169	0.140707	0.201300	0.141686
V180F	0.218867	0.172311	0.138591	0.076162	0.075150	0.030873	0.037992	0.064356	0.348291	0.140666	0.146546	0.067091	0.057032	0.011898	0.052224	0.124217	0.120500	0.177256	0.060035	0.049583	0.046833	0.071374	0.075230	0.057903	0.065061	0.147330	0.057593	0.052444	0.083916	0.082509	0.196817	0.061143	0.136757	0.070849	0.049292	0.065225	0.062195	0.019022	0.043495	0.149974	0.109264	0.170281	0.141126	0.056734	0.251938	0.168686	0.125491	0.167608	0.120251
W119L	0.217571	0.164214	0.136163	0.070706	0.084213	0.028906	0.036620	0.018484	0.223923	0.131534	0.159566	0.077681	0.052219	0.029343	0.098534	0.158784	0.143168	0.191965	0.126482	0.058352	0.060289	0.090940	0.076062	0.052333	0.063788	0.096069	0.071573	0.068319	0.075812	0.073008	0.052197	0.055212	0.076237	0.054596	0.025468	0.059894	0.069722	0.033676	0.032632	0.114370	0.086507	0.168202	0.134041	0.088428	0.324257	0.129421	0.141209	0.219124	0.155416
Y34D	0.217526	0.165436	0.128467	0.071689	0.070613	0.046479	0.033015	0.045361	0.321085	0.139017	0.140941	0.066490	0.037222	0.020981	0.050978	0.127857	0.123091	0.179105	0.068115	0.044539	0.027147	0.065265	0.072447	0.050709	0.062152	0.139430	0.054721	0.052405	0.084314	0.078055	0.180058	0.069726	0.109419	0.057855	0.025982	0.063728	0.069927	0.007241	0.175970	0.154503	0.084111	0.154458	0.123176	0.078796	0.266599	0.099205	0.116133	0.175337	0.129712
Y64D	0.214228	0.165808	0.136603	0.071691	0.079381	0.027218	0.039947	0.037531	0.301072	0.134552	0.143660	0.072272	0.058145	0.016532	0.066523	0.135870	0.130148	0.180863	0.076097	0.054866	0.053868	0.074759	0.072203	0.056967	0.062560	0.119780	0.055953	0.045822	0.077504	0.080294	0.138601	0.058801	0.117047	0.061099	0.040828	0.060826	0.061047	0.021355	0.034105	0.137558	0.099558	0.170378	0.140840	0.068195	0.300886	0.172392	0.142220	0.202790	0.141894
[truncated: 136 more columns]
