# Supplementary material for: Prediction of Mycobacterium tuberculosis pyrazinamidase function based on structural stability, physicochemical and geometrical descriptors
Source: PLoS One. 2020 Jul 31;15(7):e0235643. doi: 10.1371/journal.pone.0235643 (PMC7394417; doi:10.1371/journal.pone.0235643)
Supplement: S4 Dataset — In gray, mutants from the second batch. (XLSX) [file pone.0235643.s035.xlsx]

## Sheet: Dataset S4
Mutant	AA1	AA2	AA3	AA4	AA5	AA6	AA7	AA8	AA9	AA10	AA11	AA12	AA13	AA14	AA15	AA16	AA17	AA18	AA19	AA20	AA21	AA22	AA23	AA24	AA25	AA26	AA27	AA28	AA29	AA30	AA31	AA32	AA33	AA34	AA35	AA36	AA37	AA38	AA39	AA40	AA41	AA42	AA43	AA44	AA45	AA46	AA47	AA48	AA49
WT	0.0934	0.0671	0.0446	0.035	0.0345	0.0374	0.0411	0.0488	0.0482	0.0572	0.0612	0.0754	0.0788	0.0863	0.1088	0.1183	0.1316	0.1376	0.1211	0.1034	0.0997	0.1539	0.1522	0.1024	0.1074	0.0836	0.0671	0.0607	0.0618	0.0571	0.0501	0.0592	0.0665	0.062	0.0821	0.1518	0.1768	0.1734	0.1421	0.0969	0.0587	0.0607	0.0504	0.0412	0.0368	0.0409	0.0466	0.051	0.0617
A102V	0.0715	0.0482	0.0393	0.0366	0.0331	0.0328	0.0355	0.0421	0.0449	0.0429	0.0481	0.0513	0.0477	0.0486	0.0547	0.0682	0.0769	0.094	0.0753	0.0704	0.0578	0.054	0.0648	0.0535	0.0523	0.0503	0.046	0.0521	0.0585	0.0547	0.0674	0.0756	0.0738	0.0783	0.0791	0.0974	0.0951	0.0921	0.0977	0.0658	0.0532	0.0499	0.046	0.042	0.0375	0.0402	0.0451	0.039	0.0366
A171T	0.1385	0.0695	0.05	0.0416	0.0395	0.0406	0.0432	0.0495	0.0551	0.0654	0.0778	0.0875	0.083	0.1085	0.1435	0.202	0.2207	0.1942	0.1397	0.1132	0.1038	0.1899	0.1974	0.1132	0.1021	0.0841	0.0656	0.0645	0.0678	0.063	0.0599	0.0705	0.0784	0.078	0.0958	0.1389	0.1683	0.2121	0.2677	0.2027	0.1454	0.1147	0.0723	0.0524	0.0462	0.05	0.0487	0.0579	0.0606
A46V	0.1016	0.0614	0.0504	0.0433	0.0405	0.0383	0.0419	0.0446	0.0472	0.0504	0.0616	0.0705	0.0717	0.0609	0.0654	0.0789	0.088	0.0946	0.0949	0.1104	0.0832	0.0711	0.069	0.0592	0.059	0.0561	0.0528	0.0529	0.0574	0.0604	0.0613	0.0671	0.0946	0.112	0.1212	0.1424	0.1352	0.1216	0.107	0.0669	0.0568	0.0634	0.0604	0.0496	0.0414	0.0423	0.0435	0.0438	0.0459
C14G	0.0818	0.0565	0.0454	0.038	0.0359	0.0404	0.0443	0.0479	0.0468	0.051	0.0634	0.1019	0.0804	0.1001	0.1167	0.1252	0.1112	0.1021	0.0869	0.0774	0.0663	0.0706	0.0756	0.0656	0.0679	0.0679	0.0561	0.0539	0.0589	0.0526	0.0527	0.0629	0.0678	0.063	0.0792	0.1252	0.1406	0.1858	0.1701	0.099	0.0722	0.0723	0.0637	0.0548	0.048	0.0453	0.0598	0.0639	0.0622
D12A	0.0662	0.0471	0.0416	0.0445	0.0414	0.041	0.0482	0.0453	0.0434	0.0422	0.0446	0.0483	0.0626	0.0816	0.1033	0.1316	0.1394	0.1152	0.1529	0.2311	0.176	0.1717	0.1791	0.1055	0.0874	0.0798	0.0767	0.075	0.0732	0.0764	0.0788	0.087	0.1061	0.1116	0.1066	0.1075	0.115	0.0947	0.0734	0.0586	0.0516	0.0486	0.045	0.0416	0.0387	0.0402	0.0429	0.0422	0.0408
D12G	0.1469	0.0864	0.052	0.0411	0.039	0.0402	0.0402	0.0432	0.0488	0.0603	0.0967	0.1282	0.1066	0.0783	0.0858	0.1446	0.1835	0.2037	0.1736	0.1262	0.0962	0.1135	0.1437	0.1346	0.106	0.0973	0.0918	0.0754	0.0747	0.0861	0.0972	0.0955	0.0906	0.093	0.1185	0.1927	0.1766	0.1494	0.1259	0.123	0.0905	0.1042	0.0674	0.0568	0.0517	0.0467	0.0451	0.0477	0.0584
D136G	0.1628	0.0771	0.053	0.0445	0.0369	0.0364	0.0457	0.0555	0.049	0.0586	0.0739	0.1181	0.1697	0.2492	0.3427	0.3326	0.2733	0.1679	0.0993	0.0706	0.0696	0.0671	0.0668	0.0855	0.1198	0.0931	0.0865	0.084	0.0821	0.0845	0.0871	0.0987	0.0906	0.0722	0.0669	0.0769	0.1135	0.1563	0.1569	0.1242	0.0879	0.0615	0.0506	0.0422	0.0384	0.0378	0.0401	0.0463	0.0572
D49N	0.1152	0.0644	0.0479	0.0402	0.0407	0.0454	0.0628	0.0818	0.084	0.1225	0.1882	0.226	0.1775	0.1482	0.157	0.2199	0.2393	0.276	0.2486	0.1963	0.1768	0.1422	0.1153	0.0928	0.0944	0.0888	0.0699	0.0695	0.0753	0.0646	0.055	0.0657	0.0719	0.0662	0.0722	0.0897	0.0948	0.106	0.106	0.0876	0.0661	0.0758	0.061	0.0471	0.0432	0.0515	0.0605	0.0683	0.0754
F58L	0.0804	0.0538	0.0468	0.0371	0.0357	0.0374	0.0433	0.0468	0.0453	0.0459	0.0482	0.0553	0.0501	0.0496	0.0589	0.0779	0.0744	0.0868	0.0714	0.0628	0.0618	0.0573	0.0563	0.0512	0.0535	0.0571	0.0524	0.051	0.056	0.0558	0.0563	0.0606	0.0689	0.0787	0.0863	0.104	0.114	0.1192	0.1191	0.0758	0.0704	0.0805	0.0791	0.0484	0.0398	0.0394	0.0496	0.0543	0.0526
F94L	0.1481	0.0792	0.0509	0.0423	0.0421	0.0484	0.0609	0.0724	0.0796	0.0921	0.1381	0.1155	0.1267	0.1161	0.1218	0.175	0.3227	0.4372	0.447	0.3893	0.3179	0.2224	0.1381	0.1047	0.099	0.1008	0.0858	0.0797	0.0853	0.0774	0.0643	0.0745	0.0817	0.0709	0.0755	0.0971	0.1035	0.1524	0.1435	0.1184	0.1163	0.1605	0.0722	0.0508	0.0498	0.0576	0.074	0.0791	0.1135
G24D	0.1119	0.0712	0.0477	0.0413	0.0359	0.0354	0.0374	0.0438	0.0426	0.039	0.0447	0.0497	0.0537	0.0609	0.0712	0.0851	0.0854	0.0917	0.0888	0.1085	0.1231	0.1146	0.0998	0.1382	0.1358	0.1177	0.0809	0.0639	0.0628	0.0634	0.0652	0.0738	0.1075	0.1453	0.1448	0.1632	0.1874	0.217	0.1778	0.1275	0.0702	0.0648	0.0509	0.0462	0.0402	0.0399	0.0424	0.0451	0.0489
G78C	0.0877	0.0544	0.0436	0.0396	0.035	0.0339	0.0347	0.0373	0.0397	0.0424	0.0476	0.0536	0.0533	0.0499	0.061	0.0808	0.1017	0.1219	0.1101	0.087	0.0624	0.0594	0.0585	0.0591	0.0546	0.0556	0.0481	0.0473	0.0499	0.0471	0.0463	0.0561	0.059	0.0589	0.0692	0.0856	0.0891	0.1023	0.1055	0.0823	0.0627	0.0729	0.0583	0.0427	0.0389	0.0416	0.0401	0.0427	0.0446
H51R	0.1048	0.0733	0.0516	0.0455	0.044	0.0539	0.0615	0.0666	0.0773	0.1034	0.1367	0.1471	0.1617	0.1929	0.1994	0.2536	0.2517	0.2607	0.1846	0.1435	0.1257	0.1136	0.1089	0.0917	0.0891	0.089	0.0822	0.0724	0.0714	0.0806	0.0803	0.0722	0.087	0.0955	0.0868	0.1049	0.172	0.1826	0.1536	0.1023	0.0782	0.083	0.0644	0.0579	0.0562	0.0684	0.0643	0.0786	0.0889
H57R	0.0984	0.0678	0.0474	0.042	0.037	0.0385	0.0372	0.038	0.0408	0.0405	0.0488	0.0535	0.0533	0.063	0.0757	0.1328	0.1579	0.1493	0.115	0.0845	0.0685	0.0986	0.1048	0.09	0.0923	0.0809	0.0705	0.0731	0.0796	0.0805	0.0796	0.0915	0.1077	0.0837	0.0675	0.0714	0.0893	0.0917	0.1009	0.0853	0.0682	0.0747	0.0513	0.0455	0.0413	0.0397	0.0393	0.0394	0.0413
H71Y	0.0814	0.0597	0.0575	0.0494	0.0434	0.0444	0.0522	0.0656	0.0698	0.0647	0.0894	0.2246	0.4026	0.4075	0.2931	0.2687	0.3382	0.4461	0.4288	0.3833	0.2155	0.1626	0.1184	0.0937	0.086	0.0855	0.0766	0.0708	0.0749	0.0748	0.0823	0.1395	0.1385	0.0922	0.0785	0.1328	0.1578	0.1204	0.1038	0.0802	0.0747	0.0914	0.0971	0.0642	0.0504	0.0515	0.0681	0.0709	0.0748
K48T	0.0993	0.0718	0.0526	0.0453	0.0429	0.0499	0.061	0.0693	0.0751	0.0906	0.1052	0.1138	0.1055	0.0964	0.1101	0.1284	0.1714	0.2145	0.1883	0.1811	0.1526	0.1283	0.1122	0.0908	0.0855	0.0739	0.0619	0.0677	0.075	0.0697	0.0702	0.088	0.1098	0.1154	0.1274	0.1578	0.1955	0.2709	0.2405	0.1265	0.0995	0.1109	0.0696	0.0638	0.0602	0.0634	0.0733	0.0913	0.1083
L116P	0.1286	0.0965	0.0611	0.0415	0.0353	0.0339	0.0428	0.0428	0.0415	0.0467	0.0479	0.0494	0.0501	0.0526	0.0602	0.0737	0.0692	0.0763	0.0661	0.0617	0.079	0.0739	0.0702	0.0614	0.0612	0.0666	0.0609	0.0544	0.0573	0.0584	0.058	0.0666	0.0751	0.0768	0.0872	0.1109	0.141	0.127	0.1065	0.0958	0.0788	0.0883	0.0706	0.0465	0.0381	0.0396	0.0417	0.0457	0.0467
L172P	0.0839	0.0529	0.0419	0.0375	0.0348	0.0355	0.0363	0.0439	0.0461	0.0528	0.0679	0.0917	0.079	0.0699	0.0812	0.1215	0.1673	0.2036	0.1982	0.1843	0.1321	0.1105	0.0964	0.0676	0.0715	0.072	0.0602	0.0693	0.0816	0.0756	0.0837	0.1431	0.1908	0.1652	0.1368	0.1452	0.1419	0.1411	0.1352	0.0801	0.074	0.0674	0.0546	0.0455	0.0416	0.0457	0.0519	0.0558	0.051
L4S	0.0922	0.0645	0.0503	0.0434	0.0428	0.044	0.0445	0.0497	0.0498	0.0528	0.0573	0.0665	0.0656	0.0655	0.081	0.0986	0.0889	0.0996	0.0874	0.083	0.1061	0.0956	0.0965	0.0803	0.0753	0.0776	0.0722	0.0654	0.0665	0.069	0.0725	0.0756	0.0966	0.1213	0.1269	0.1357	0.1458	0.1377	0.1117	0.0736	0.064	0.0739	0.0728	0.0499	0.0445	0.0479	0.0503	0.0579	0.0663
M175V	0.1722	0.0808	0.0533	0.0486	0.0448	0.0477	0.0539	0.0687	0.0672	0.0823	0.0962	0.1074	0.1068	0.1098	0.1235	0.1715	0.2163	0.2212	0.1744	0.1494	0.1209	0.1086	0.1081	0.0978	0.0909	0.0843	0.0689	0.0641	0.0695	0.0648	0.0558	0.068	0.0839	0.0807	0.1003	0.1218	0.1538	0.1996	0.1732	0.1246	0.0822	0.0942	0.0693	0.0557	0.0593	0.068	0.078	0.0837	0.0975
P54L	0.1028	0.0693	0.0488	0.0436	0.039	0.0373	0.0398	0.0421	0.0436	0.0485	0.0597	0.0681	0.0598	0.0562	0.0865	0.1132	0.2216	0.2688	0.1562	0.1352	0.1167	0.1217	0.1609	0.0901	0.0741	0.0648	0.0536	0.0514	0.0562	0.0546	0.0518	0.0569	0.0697	0.0896	0.0891	0.0924	0.1184	0.0971	0.0962	0.086	0.0698	0.0826	0.0659	0.0498	0.0436	0.0493	0.0508	0.0541	0.0551
P62L	0.1117	0.092	0.0574	0.0417	0.0367	0.0343	0.0352	0.0368	0.0392	0.0372	0.0449	0.0486	0.0485	0.0786	0.1697	0.234	0.257	0.2391	0.1185	0.0755	0.0518	0.0628	0.082	0.0584	0.0569	0.0542	0.0466	0.0485	0.0519	0.0481	0.0486	0.0595	0.0632	0.0662	0.0804	0.0965	0.1189	0.1492	0.1374	0.0959	0.0877	0.1049	0.0782	0.0493	0.0399	0.0405	0.0414	0.0421	0.0409
P62R	0.1147	0.0706	0.0519	0.0471	0.0451	0.0485	0.0692	0.0677	0.0568	0.0625	0.0727	0.0844	0.0827	0.0912	0.1125	0.1325	0.1294	0.1472	0.134	0.1232	0.1872	0.1389	0.1229	0.1094	0.1059	0.0897	0.0816	0.0835	0.0829	0.0781	0.075	0.0908	0.102	0.0858	0.107	0.1365	0.1075	0.1115	0.1113	0.0929	0.0738	0.0747	0.058	0.0533	0.0499	0.0639	0.0829	0.086	0.094
Q10P	0.0913	0.0682	0.0467	0.0438	0.0404	0.0463	0.0428	0.0456	0.0448	0.0561	0.0598	0.0677	0.0649	0.0761	0.0971	0.1182	0.1316	0.1327	0.1053	0.0786	0.0663	0.087	0.0783	0.0696	0.0751	0.0668	0.0617	0.0625	0.0607	0.0656	0.07	0.0674	0.0759	0.0722	0.0814	0.0946	0.1296	0.1604	0.1471	0.0749	0.0623	0.0742	0.0571	0.0535	0.0502	0.0715	0.1046	0.1181	0.0926
R29P	0.1116	0.0566	0.0396	0.0344	0.0327	0.0339	0.0334	0.0346	0.035	0.0357	0.0425	0.0459	0.0449	0.0544	0.0665	0.0609	0.0823	0.0971	0.0856	0.076	0.0607	0.0629	0.0629	0.0563	0.0632	0.0592	0.0468	0.0439	0.0486	0.0465	0.0442	0.052	0.0564	0.0538	0.0591	0.0728	0.0788	0.0887	0.093	0.0783	0.0563	0.0622	0.0475	0.043	0.0388	0.038	0.0396	0.0421	0.0467
T135P	0.0798	0.0503	0.0436	0.0425	0.0365	0.0355	0.0364	0.0416	0.047	0.0508	0.0565	0.0602	0.0607	0.0545	0.0669	0.0836	0.118	0.156	0.1305	0.117	0.0815	0.0687	0.0689	0.0571	0.0537	0.0559	0.051	0.0478	0.0488	0.0466	0.0452	0.0507	0.0555	0.0526	0.0587	0.0734	0.0917	0.1104	0.1045	0.0675	0.0493	0.0511	0.0454	0.0404	0.0402	0.0438	0.0494	0.0514	0.0542
T142A	0.0587	0.0435	0.0369	0.0335	0.0317	0.0334	0.0322	0.0333	0.0364	0.0367	0.0387	0.041	0.0424	0.0523	0.0677	0.1202	0.1187	0.1214	0.0981	0.0704	0.0604	0.0846	0.1014	0.0608	0.0569	0.0581	0.0495	0.0456	0.0508	0.0512	0.0483	0.0576	0.1053	0.1389	0.1347	0.1377	0.1431	0.1184	0.0974	0.0603	0.0507	0.0516	0.0537	0.0406	0.0351	0.0355	0.0374	0.0378	0.0411
T160K	0.0954	0.0643	0.0487	0.0418	0.0346	0.0343	0.0359	0.0372	0.0397	0.0429	0.0476	0.0675	0.0652	0.0657	0.0748	0.1309	0.1235	0.1283	0.1107	0.1024	0.0722	0.057	0.0626	0.0571	0.0544	0.0552	0.053	0.0574	0.0651	0.0652	0.0696	0.09	0.1037	0.0758	0.065	0.0844	0.0923	0.0921	0.0966	0.0837	0.0803	0.0936	0.078	0.0559	0.0417	0.0433	0.057	0.0465	0.0405
T76P	0.1688	0.0951	0.0596	0.0519	0.0467	0.0465	0.0502	0.0536	0.0564	0.0568	0.0584	0.0643	0.0694	0.0792	0.1313	0.1357	0.0997	0.1064	0.0874	0.0821	0.1019	0.0933	0.0884	0.0806	0.0982	0.092	0.0721	0.0755	0.0865	0.0746	0.0684	0.0906	0.0917	0.0866	0.1549	0.2505	0.267	0.2668	0.2421	0.1463	0.1112	0.1375	0.0946	0.0626	0.0519	0.0534	0.0515	0.057	0.0689
V125F	0.0736	0.0501	0.0459	0.0386	0.0377	0.0385	0.0415	0.0492	0.0479	0.0535	0.063	0.07	0.0648	0.0691	0.073	0.096	0.1055	0.1224	0.1115	0.1208	0.085	0.0795	0.0713	0.0641	0.0609	0.0585	0.0514	0.0518	0.0547	0.052	0.0495	0.0591	0.0679	0.0732	0.1175	0.1677	0.2712	0.2599	0.1982	0.0895	0.0698	0.0612	0.057	0.0459	0.041	0.0434	0.0473	0.0506	0.0563
V139A	0.0771	0.0571	0.0488	0.0423	0.0366	0.0365	0.0376	0.0404	0.0435	0.0452	0.0527	0.0576	0.0692	0.0898	0.114	0.1551	0.2376	0.2448	0.1622	0.0896	0.0804	0.1238	0.1817	0.1036	0.082	0.0875	0.0844	0.0673	0.0656	0.0808	0.103	0.1112	0.1036	0.0835	0.0973	0.1681	0.1824	0.1231	0.0957	0.0712	0.0532	0.0513	0.0489	0.042	0.038	0.0379	0.0381	0.0405	0.0469
V180F	0.0984	0.0585	0.0458	0.041	0.0358	0.0362	0.0364	0.0382	0.0392	0.0425	0.0503	0.0588	0.0683	0.0927	0.1051	0.1259	0.1316	0.1056	0.0784	0.0572	0.06	0.0916	0.1072	0.097	0.0934	0.0757	0.0644	0.06	0.062	0.0574	0.0542	0.0669	0.0744	0.067	0.08	0.1161	0.1384	0.1867	0.2074	0.1287	0.0915	0.0952	0.0625	0.0559	0.044	0.0454	0.0444	0.0435	0.0497
W119L	0.117	0.0572	0.0441	0.041	0.0379	0.0368	0.0387	0.0397	0.045	0.0516	0.07	0.0677	0.064	0.0705	0.0865	0.1003	0.1095	0.1382	0.126	0.093	0.0797	0.1045	0.0983	0.0823	0.0811	0.0793	0.0729	0.0695	0.072	0.0715	0.0744	0.0804	0.0883	0.096	0.1103	0.1297	0.1559	0.1891	0.1637	0.1103	0.0623	0.0566	0.0482	0.0431	0.0405	0.0401	0.0391	0.0439	0.0475
Y34D	0.1086	0.0607	0.0489	0.0403	0.0425	0.0483	0.0722	0.0642	0.0532	0.0615	0.0645	0.068	0.0697	0.0701	0.0827	0.1032	0.1777	0.2795	0.2754	0.2261	0.1654	0.1434	0.1137	0.0807	0.0771	0.079	0.073	0.0682	0.0742	0.0765	0.0752	0.0838	0.0958	0.0935	0.0871	0.114	0.1133	0.1472	0.141	0.1114	0.067	0.0601	0.0538	0.0459	0.044	0.046	0.053	0.0485	0.0515
Y64D	0.2069	0.1061	0.0551	0.0486	0.0433	0.0457	0.0573	0.0718	0.0743	0.0904	0.1083	0.1197	0.1181	0.1042	0.1165	0.1349	0.1688	0.2096	0.1894	0.1556	0.1346	0.1284	0.1079	0.0935	0.1	0.0943	0.0819	0.091	0.0972	0.0937	0.1	0.1651	0.2213	0.1581	0.1703	0.2792	0.2945	0.1868	0.1438	0.1193	0.0936	0.116	0.0817	0.0619	0.0503	0.056	0.0631	0.0782	0.0921
[truncated: 136 more columns]
