# Supplementary material for: Prediction of Mycobacterium tuberculosis pyrazinamidase function based on structural stability, physicochemical and geometrical descriptors
Source: PLoS One. 2020 Jul 31;15(7):e0235643. doi: 10.1371/journal.pone.0235643 (PMC7394417; doi:10.1371/journal.pone.0235643)
Supplement: S1 Table — (XLSX) [file pone.0235643.s036.xlsx]

## Sheet: Table 1
	Mutant	kcat_error	rkcat_error	km_error	rkm_error	eff_error	reff_error	act_iqr	ract_iqr
Batch 1 (Sheen et al. 2009 and unpublished data)	WT	199.91	19.8834	0.44	35.4839	144.6	17.9271	18.36	47.8125
	A102V	187.69	18.668	0.36246	29.2306	51.66	6.40466	4.4452	11.576
	C14G	3.58	0.356074	0.2567	20.7016	1.28	0.158691	0.464615	1.20993
	D12A	19.2	1.90967	0.16	12.9032	20.04	2.4845	3.19	8.30729
	D12G	14.96	1.48795	0.06	4.83871	64.78	8.03124	2.52	6.5625
	D136G	86.62	8.61539	0.81	65.3226	72.9	9.03794	6.84	17.8125
	D49N	0.45	0.0447579	1.19	95.9677	0.05	0.00619886	0.014	0.0364583
	F58L	77.04	7.66255	0.73827	59.5379	101.13	12.5378	10.8057	28.1399
	F94L	111.46	11.086	0.47	37.9032	30.48	3.77882	8.89	23.151
	G24D	16.3	1.62123	0.25	20.1613	107.4	13.3152	3.25	8.46354
	G78C	7.02	0.698223	0.14	11.2903	6.1	0.756261	0.83	2.16146
	H51R	0.01	0.000994619	0.18	14.5161	0.7	0.086784	0.001	0.00260417
	H57R	1.55	0.154166	0.22117	17.8363	1.01	0.125217	0.117013	0.304721
	H71Y	87.88	8.74071	14.9182	1203.08	2.52	0.312423	0.887216	2.31046
	K48T	8.34	0.829512	0.05	4.03226	40.03	4.96281	1.06	2.76042
	L116P	85.19	8.47316	0.15	12.0968	37.11	4.60079	5.68	14.7917
	L4S	8e-05	7.95695e-06	0.13814	11.1403	0.00162	0.000200843	0.0175	0.0455729
	P54L	13.4486	1.33762	0.14928	12.0387	9.85803	1.22217	3.514	9.15104
	P62L	21.6689	2.15523	0.15421	12.4363	29.5851	3.66788	3.009	7.83594
	Q10P	4.56964	0.454505	0.15905	12.8266	8.712	1.08009	1.568	4.08333
	R29P	2.36807	0.235533	0.07598	6.12742	80.6923	10.004	0.329	0.856771
	T135P	0.25	0.0248655	0.45	36.2903			0.02	0.0520833
	T142A	0.01	0.000994619	0.48557	39.1589	0.0063546	0.000787825	0.0007791	0.00202891
	T160K	3.56	0.354084	14.319	1154.76	0.01	0.00123977	0.0072	0.01875
	T76P	7.8	0.775803	0.05	4.03226	89.71	11.122	0.95	2.47396
	V139A	1444.84	143.707	59.3347	4785.05	1.86	0.230598	1.95703	5.09643
	W119L	3.14	0.31231	0.32319	26.0637	1.44	0.178527	0.4003	1.04245
	Y34D	210.06	20.893	1.05	84.6774	362.01	44.881	8.35	21.7448
	Y64D	301.32	29.9699	0.45175	36.4315	85.56	10.6075	25.54	66.5104
Batch 2	WT	79.9304	10.809	0.166822	14.3555	124.384	19.1721	4.0131	14.5364
	A171T	83.0097	11.2254	0.48669	41.881	66.2075	10.205	3.35945	12.1687
	A46V	56.581	7.65145	0.472679	40.6753	126.013	19.4231	3.3161	12.0117
	L172P	2.50631	0.338929	1.09385	94.1287	6.885	1.06123	0.0580887	0.21041
	M175V	82.6613	11.1783	1.38726	119.378	21.9309	3.38036	0.502036	1.81849
	P62R	19.5001	2.637	0.198245	17.0595	13.7175	2.11437	0.895413	3.24338
	V125F	123.655	16.7218	0.897292	77.2144	113.456	17.4877	2.29049	8.29667
	V180F	374.576	50.6539	6.86933	591.125	131.028	20.1962	1.95381	7.07713
