# Supplementary material for: Prediction of Mycobacterium tuberculosis pyrazinamidase function based on structural stability, physicochemical and geometrical descriptors
Source: PLoS One. 2020 Jul 31;15(7):e0235643. doi: 10.1371/journal.pone.0235643 (PMC7394417; doi:10.1371/journal.pone.0235643)
Supplement: S2 Table — The descriptors that were selected in more than one model are in bold. (XLSX) [file pone.0235643.s037.xlsx]

## Sheet: Table S2
		Model residues	Distances between alpha carbons in Angstroms
			Active site			Metal coordination site
			Asp 8	Lys 96	Cys 138	Asp 49	His 51	His 57	His 71
kcat modeling	Stability model (NMA)	Val 7	3.857	11.314	7.29	8.999	15.647	19.171	15.301
		Ala 28	10.266	20.16	15.914	15.988	21.49	25.691	18.148
		Leu 35	16.645	24.091	21.127	22.114	28.104	33.372	27.309
		Ala 79	9.162	11.559	15.429	7.2	8.433	15.606	7.259
		Gly 132	6.247	15.54	8.617	12.363	18.869	21.42	16.763
		Met 175	18.534	22	12.061	21.55	27.086	24.974	26.183
	Stability model (RMSF)	Asp 53	18.276	11.656	19.589	12.077	5.699	9.008	11.174
		Gly 124	24.024	22.98	24.25	25.964	30.356	34.781	34.061
		Gly 150	22.422	21.02	18.494	23.705	28.491	29.326	31.237
		Asp 158	15.896	24.945	15.783	21.938	28.334	29.48	25.146
		Glu 173	21.629	26.062	15.184	24.88	30.202	26.985	28.172
		Ser 185	18.542	26.566	19.065	24.542	31.173	33.528	29.338
	Physicochemical model	Leu 4	13.192	17.982	15.089	17.651	23.919	28.161	24.745
		His 51	12.752	7.703	15.312	6.656	0	9.511	7.639
		Phe 106	12.339	8.462	10.059	11.559	15.936	18.206	19.463
		Gln 141	12.228	13.365	4.992	13.425	18.519	17.146	18.824
		Gly 162	12.273	20.283	9.938	16.531	21.848	20.607	17.41
		Leu 182	19.091	25.166	15.539	23.937	30.319	30.178	28.804
	Geometrical model	Leu 4	13.192	17.982	15.089	17.651	23.919	28.161	24.745
		Ser 65	17.704	18.141	12.838	16.118	17.229	9.679	14.283
		Val 131	9.198	17.095	10.089	14.946	21.596	24.131	20.314
		Thr 142	10.794	12.131	5.898	12.601	18.272	18.857	19.925
		Thr 160	10.534	19.639	10.525	16.371	22.682	23.827	19.583
		Ala 161	10.861	20.131	10.822	16.171	21.941	22.324	17.704
KM modeling	Stability model (NMA)	Ala 36	19.815	27.51	24.651	25.284	31.054	36.573	29.905
		Ser 74	14.209	11.389	19.089	9.517	5.762	14.661	9.187
		Glu 111	16.547	11.1	20.769	13.908	14.775	22.972	20.591
		Asp 158	15.896	24.945	15.783	21.938	28.334	29.48	25.146
		Thr 168	16.714	23.108	11.739	20.308	25.432	22.499	21.632
		Val 169	20.172	26.204	14.75	23.796	28.95	25.588	25.384
	Stability model (RMSF)	Gly 17	12.648	18.815	16.761	13.469	15.176	17.225	8.167
		Val 73	13.224	11.636	17.341	8.591	4.879	11.924	5.52
		His 82	9.438	17.546	16.786	12.956	16.994	22.636	13.809
		Glu 107	12.709	5.752	10.939	9.993	13.053	15.467	17.547
		Asp 166	21.194	27.199	16.222	24.188	28.542	24.194	23.956
		Val 169	20.172	26.204	14.75	23.796	28.95	25.588	25.384
	Physicochemical model	His 71	11.637	12.842	14.444	8.449	7.639	9.957	3.851
		Val 128	16.112	19.027	15.172	19.739	25.849	28.69	27.203
		Val 139	8.62	13.982	3.816	12.288	18.457	18.719	17.391
		Val 147	19.24	19.325	14.326	21.074	26.293	26.28	28.056
		Thr 153	17.908	20.85	14.723	21.454	27.54	28.709	28.347
		Ser 179	22.565	24.913	16.782	25.474	31.049	29.651	31.22
	Geometrical model	Leu 4	13.192	17.982	15.089	17.651	23.919	28.161	24.745
		Ala 25	12.171	21.947	17.161	16.997	21.606	24.763	16.548
		Ser 74	14.209	11.389	19.089	9.517	5.762	14.661	9.187
		Val 139	8.62	13.982	3.816	12.288	18.457	18.719	17.391
		Asp 145	15.711	14.559	10.344	16.488	21.303	21.078	23.348
		Thr 160	10.534	19.639	10.525	16.371	22.682	23.827	19.583
Efficiency modeling	Stability model (NMA)	Phe 50	9.649	5.797	13.468	3.864	3.786	12.036	8.356
		Ala 79	9.162	11.559	15.429	7.2	8.433	15.606	7.259
		Glu 144	16.128	17.003	9.922	17.912	23.152	22.147	24.031
		Val 157	15.241	23.294	13.511	20.854	27.302	27.825	24.706
		Val 163	13.633	20.844	11.221	16.79	21.204	18.868	15.93
		Thr 168	16.714	23.108	11.739	20.308	25.432	22.499	21.632
	Stability model (RMSF)	Tyr 34	16.937	25.492	20.864	22.92	29.09	33.535	27.314
		Asp 53	18.276	11.656	19.589	12.077	5.699	9.008	11.174
		Gly 124	24.024	22.98	24.25	25.964	30.356	34.781	34.061
		Gly 150	22.422	21.02	18.494	23.705	28.491	29.326	31.237
		Ala 165	19.487	26.706	15.796	23.195	27.902	24.698	22.89
		Arg 176	21.868	25.58	15.808	25.22	30.874	28.787	29.919
	Physicochemical model	Leu 4	13.192	17.982	15.089	17.651	23.919	28.161	24.745
		Phe 50	9.649	5.797	13.468	3.864	3.786	12.036	8.356
		Ala 79	9.162	11.559	15.429	7.2	8.433	15.606	7.259
		Ser 104	10.089	8.205	5.565	9.369	14.102	14.511	16.038
		Thr 142	10.794	12.131	5.898	12.601	18.272	18.857	19.925
		Thr 160	10.534	19.639	10.525	16.371	22.682	23.827	19.583
	Geometrical model	Leu 4	13.192	17.982	15.089	17.651	23.919	28.161	24.745
		Phe 50	9.649	5.797	13.468	3.864	3.786	12.036	8.356
		Ala 102	11.496	6.098	8.883	7.333	9.233	8.776	12.157
		Thr 142	10.794	12.131	5.898	12.601	18.272	18.857	19.925
		Val 157	15.241	23.294	13.511	20.854	27.302	27.825	24.706
		Leu 172	18.255	23.663	12.484	22.021	27.657	25.298	25.318
Activity modeling	Stability model (NMA)	Thr 22	14.26	23.223	15.764	18.238	22.448	22.429	16.131
		Ala 79	9.162	11.559	15.429	7.2	8.433	15.606	7.259
		Glu 144	16.128	17.003	9.922	17.912	23.152	22.147	24.031
		Val 155	14.514	20.623	11.991	19.435	25.949	26.903	24.947
		Val 163	13.633	20.844	11.221	16.79	21.204	18.868	15.93
		Thr 168	16.714	23.108	11.739	20.308	25.432	22.499	21.632
	Stability model (RMSF)	Tyr 34	16.937	25.492	20.864	22.92	29.09	33.535	27.314
		Asp 40	21.65	27.029	23.924	26.555	32.717	37.375	33.163
		Ala 98	14.428	5.98	16.109	8.225	4.381	10.992	11.854
		Leu 120	18.086	16.423	18.659	19.196	23.784	28.406	27.606
		Gly 150	22.422	21.02	18.494	23.705	28.491	29.326	31.237
		Thr 167	18.348	23.637	12.739	20.921	25.271	20.954	21.272
	Physicochemical model	Tyr 41	19.196	23.631	21.597	23.585	29.571	34.497	30.642
		His 51	12.752	7.703	15.312	6.656	0	9.511	7.639
		Thr 142	10.794	12.131	5.898	12.601	18.272	18.857	19.925
		Thr 153	17.908	20.85	14.723	21.454	27.54	28.709	28.347
		Thr 160	10.534	19.639	10.525	16.371	22.682	23.827	19.583
		Gly 162	12.273	20.283	9.938	16.531	21.848	20.607	17.41
	Geometrical model	Leu 4	13.192	17.982	15.089	17.651	23.919	28.161	24.745
		Ser 65	17.704	18.141	12.838	16.118	17.229	9.679	14.283
		Gly 97	12.005	3.84	12.412	6.063	5.329	9.35	10.966
		Thr 142	10.794	12.131	5.898	12.601	18.272	18.857	19.925
		Val 157	15.241	23.294	13.511	20.854	27.302	27.825	24.706
		Ala 161	10.861	20.131	10.822	16.171	21.941	22.324	17.704
