# Supplementary material for: Prediction of Mycobacterium tuberculosis pyrazinamidase function based on structural stability, physicochemical and geometrical descriptors
Source: PLoS One. 2020 Jul 31;15(7):e0235643. doi: 10.1371/journal.pone.0235643 (PMC7394417; doi:10.1371/journal.pone.0235643)
Supplement: S1 Appendix — A generalized meaning of each of them. (XLSX) [file pone.0235643.s038.xlsx]

## Sheet: Appendix S1
Geometrical Descriptor	Meaning
C_D8	Distance between the alpha carbon of each residue and the alpha carbon of Asp8 (AS)
C_D49	Distance between the alpha carbon of each residue and the alpha carbon of Asp49 (MCS)
C_H51	Distance between the alpha carbon of each residue and the alpha carbon of His51 (MCS)
C_H57	Distance between the alpha carbon of each residue and the alpha carbon of His57 (MCS)
C_H71	Distance between the alpha carbon of each residue and the alpha carbon of His71 (MCS)
C_K96	Distance between the alpha carbon of each residue and the alpha carbon of Lys96 (AS)
C_C138	Distance between the alpha carbon of each residue and the alpha carbon of Cys138 (AS)
B_C (AS)	Distance between the barycenter of AS and the alpha carbon of each residue
B_C (MCS)	Distance between the barycenter of MCS (excluding H57) and the alpha carbon of each residue
B_I (AS)	Distance between the barycenter of AS and the intersection of the resultant vector of each residue to the plane formed by the triad of AS
B_I (MCS)	Distance between the barycenter of MCS (excluding H57) and the intersection of the resultant vector of each residue to the plane formed by the triad of MCS (excluding H57)
B_P (AS)	Distance between the barycenter of AS and the projection of the alpha carbon of each residue to the plane formed by the triad of AS
B_P (MCS)	Distance between the barycenter of MCS (excluding H57) and the projection of the alpha carbon of each residue to the plane formed by the triad of MCS (excluding H57)
I_C (AS)	Distance between the intersection of the resultant vector of each residue to the plane formed by the triad of AS and the alpha carbon of each residue
I_C (MCS)	Distance between the intersection of the resultant vector of each residue to the plane formed by the triad of MCS (excluding H57) and the alpha carbon of each residue
I_P (AS)	Distance between the intersection of the resultant vector of each residue to the plane formed by the triad of AS and the projection of the alpha carbon of each residue to the plane formed by the triad of AS
I_P (MCS)	Distance between the intersection of the resultant vector of each residue to the plane formed by the triad of MCS (excluding H57) and the projection of the alpha carbon of each residue to the plane formed by the triad of MCS (excluding H57)
P_C (AS)	Distance between the projection of the alpha carbon of each residue to the plane formed by the triad of AS and the alpha carbon of each residue
P_C (MCS)	Distance between the projection of the alpha carbon of each residue to the plane formed by the triad of MCS (excluding H57) and the alpha carbon of each residue
C_T (MCS)	Distance between the alpha carbon of each residue and the barycenter of MCS (including H57)
I_T (MCS)	Distance between the intersection of the resultant vector of each residue to the plane formed by the triad of MCS (excluding H57) and the barycenter of MCS (including H57)
P_T (MCS)	Distance between the projection of the alpha carbon of each residue to the plane formed by the triad of MCS (excluding H57) and the the barycenter of MCS (including H57)
Ias_Imcs	Distance between the intersection of the resultant vector of each residue to the plane formed by the triad of AS and the intersection of the resultant vector of each residue to the plane formed by the triad of MCS (excluding H57)
Pas_Pmcs	Distance between the projection of the alpha carbon of each residue to the plane formed by the triad of AS and the projection of the alpha carbon of each residue to the plane formed by the triad of MCS (excluding H57)
